# Supplementary material for: Effect of breastfeeding for 6 months on disease outcomes in patients with Kawasaki disease
Source: PLoS One. 2021 Dec 21;16(12):e0261156. doi: 10.1371/journal.pone.0261156 (PMC8691627; doi:10.1371/journal.pone.0261156)
Supplement: S1 Dataset — (XLSX) [file pone.0261156.s002.xlsx]

## Sheet: data
Case No	BM<6=0	pericardial effusion, myocarditis, pericarditis shock	pericardial effusion	Sex (M:1, F:0)	age in years	Prematurity (GA < 37:1, GA >=37:0)	Singleton (1)/ multiple birth (2)	maternal age at birth	Maternal Parity	maternal education (< = 9 years : 1, 10-12 years :2 , 12 years or higher :3)	maternal smoking	Monthly Household Income : (1) < 30,000 NTD (2) 3-50,000 NTD (3) 5-70,000 NTD (4) 7-100,000 NTD (5) > 100,000 NTD)	Distance from hospital (1) <5 km, (2) 5-25 km, (3) > 25 km	Day of fever IVIG was given (days)	Total duration of fever (days)	non-suppurative conjunctivitis	oral mucosa changes	lymphadenopathy	polymorphous rash	Changes in hands and feet	BCG	IVIG resistent	CAL at baseline	CAL persisting for > = 1 mo.	WBC (1000/cmm)	Hb (g/dL)	Plt (1000/cmm)	Seg %	Lymph %	Mono %	Eosino %	AST (U/L)	ALT (U/L)	CRP (mg/L)	Alb (g/dL)	U/A pyuria
1	0		0	1	0.5		1	29	1				2	3	3	1	1	1	1	1	0	0	1	1	18.2	13.8	397	56	33	7	4	32	31	8.5	3.7	1
2	0		0	1	3.25	0	1	32	2		0	2	2	5	5	0	1	1	1	1	0	0	0	0	19.7	10.7	405	87.5	9.5	1	1	241	327	33.8	3.1	1
3	0		0	1	0.5	0	1	24	2		1	2	2	4	4	0	1	0	1	0		0	1	0	14.1	10.2	33.7	47.6	41.6	6.6	3.9	625	189	29.3	2.8	1
4	0		0	0	1		1	30	2				3	5	8	0	1	0	1	1	0	0	0	1	8.3	10	250	73	19.7	6.1	0.8			81.6
5	0		0	0	0.666667	0	1	33	3		0	1	2	3	4	0	1	0	1	1	0	0	0	0	11.1	10.9	292	61.7	30.7	5.4	2.1	72	78	14	3.2
6	1		0	1	1.5	0	1	30	1	2	0	2	3	5	7	0	1	1	0	1	0	0	0	0	8.5	11.4	212	73.3	18.9	7.2	1.4	45	47	103.3	3.5	0
7	0		0	1	3.91667	0	1	32	2		0	1	2	6	9	0	1	1	1	1	0	1	0	0	10.5	10	156	75	18	2	3	39	70	196.1	2.7	1
8	0		0	1	2	0	1	35	2		0	3	2	5	6	1	1	0	1	0	0	0	0	0	17.8	11.8	373	71	24	5	0	76	144	44.3	3	1
9	0		0	1	1	0	1	28	1		1	1	2	7	9	1	1	0	1	1	1	1	1	1	17.6	12.7	391	87	6	5	0	25	100	149.2	2.2
10	0		0	0	2	0	1	28	2		0	3	1	7	8	1	1	0	1	1	0	0	0	0	18.2	8.9	259	73.2	19.6	4.2	2.8	25		129.1
11	0		0	1	4.5	0	1	29	2		0	3	1	12	12	1	1	1	1	0	0	1	1	1	19.1	10	439	86	6	8	0	18	22	123.3	2.5	0
12	0		0	1	2.25		1	31	1				3	5	5	1	1	0	1	1	1	0	0	1	19.9	12.8	479	82.3	12.3	2.6	2.6	377	339	48.2	4.3	0
13	0		0	1	1		1	36	1				1	5	9	1	1	0	1	0	0	1	0	0	9.9	12.2	214	79.2	10.8	8.7	1.1	33	168	83.1	3	0
14	0		0	1	1.91667		1	25	1				3	8	8	1	1	0	1	1	0	0	0	0	17.8	9	411	62	28.2	2	7.6	267		165.8	3.2	0
15	0		0	1	8		1	26	1				1		8	1	1	0	1	0	0	0	1	0	13.5	11	163	87.2	7.5	2.8	2.4	37	32	174	2.5
16	1		0	1	0.583333	0	1	33	2		0	3	1	5	5	1	1	1	1	1	0	0	0	0	13.8	9.7	588	54	28	9	7	29	25	31.7	3.8	0
17	0		0	1	0.583333	0	1	30	1	2	0		1	5	5	1	1	0	1	1	1	0	0	0	10.4	10.9	331	52	31	11	5	41		41.1
18	0		0	0	2	1	1	35	2	3	0	4	1	4	5	0	1	0	1	1	0	0	0	0	20.6	10.9	454	78.8	14.6	2	4.5			65.4	2.6
19	0		0	1	2.58333	0	1	31	1	2	0		1	6	5	1	1	0	1	1	0	0	0	1	14.6	12.3	514	48.6	41.3	5.8	3.8	29	16	45.4	3.8
20	0		0	1	0.75	0	1	33	3		0	2	1	5	6	1	1	0	1	0	0	0	0	0	12.2	11.4	266	75	14	6	3	40	51	149.4	2.8
21	0		0	1	2.91667	0	1	31	3		0	3	2	6	6	0	1	0	1	0	0	0	0	1	10.1	11.1	248	85	9	5	0	35	109	105.1	2.7
22	0		0	1	3		1	31	1				1	7	7	1	1	0	1	1	0	0	0	0	12.4	10.1	397	59.1	31.8	5.3	3.7	27	16	112	3.3	0
23	0		0	0	0.583333	0	1	28	2		0	3	2	5	5	1	1	0	1	1	1	0	0	0	18.1	11.3	356	67.9	24.6	6.5	0.8	28	123	172.5	3.3	1
24	0		0	1	0.583333	0	1	25	1	2	0	1	3	4	5	0	1	0	1	1	0	0	0	0	12.4	11.2	280	60.4	28.7	2.4	8.4	97		160.8	3.9
25	0		0	0	2		1	38	2				1	8	9	1	1	0	1	1	0	1	1	1	14.8	13.4	446	41.8	47.8	8.4	2.2	25	15	31.2	2.9	0
26	0		0	1	0.5	0					0	2	1	7	7	0	1	0	1	0	0	0	0	0	11	10.4	253	51	39	5	4			100.7
27	1	pericardial effusion	1	1	1.33333	0	1	31	2		0	2	3	5	5	1	1	0	1	1	1	0	0	0	17	10.6	253	77.6	16.5	4.9	0.8	20	56	264.2		0
28	0		0	0	3		1	30	3				1	5	9	1	1	0	1	1	1	1	0	0	11.1	10.7	276	62	26	9	3	77	53	55.5
29	1		0	1	1	0	1		4		0	1	3	8	8	1	1	0	1	1	1	0	0	0	12.7	9	380	43	49	6	1	36	34	44.8		0
30	0		0	1	1	0	1	31	1		0	4	2	5	5	0	1	0	0	0	0	1	0	0	11.3	9.9	201	81.9	7	8	2	189	273	164.9	2.3
31	0		0	1	0.5	0	1	21	1		0	1	3	5	6	0	1	0	1	1	0	0	0	0	9.7	8.8	18.4	74.6	16	7.2	1.2	37	17	113	3	0
32	0		0	0	0.583333		1	28	1				3	4	6	1	1	0	1	1	1	0	0	0	7.6	9.1	218	51	30	7	2	89	245	266.9	2.7	1
33	0		0	1	0.583333		1	27	1				3	5	5	1	1	0	1	0	1	0	0	0	9.7	11.9	266	45	48	5	2	35	25	34.8	4.2	0
34	0		0	0	1	0	2	32	2		0	4	2	5	5	1	1	0	1	1	0	0	0	0	11.5	12.1	242	55.8	34.5	7.8	1.6	41	27	93.7	3.5	0
35	0		0	1	4		1	24	2				2	3	16	1	1	0	1	1	0	0	1	1	25.5	9.6	198	86	3	2	1	60	135	193.3	2.2	0
36	0		0	1	1		1	27	2				2	6	8	1	1	0	1	1	0	0	0	0	21.8	11.7	517	78	11	6	0	49	103	103.9
37	0		0	0	1.08333	0	1	26	3		0	2	3	16	17	1	1	0	1	1	0	0	1	1	17.3	8.3	560	63.5	29.1	7.1	0.2	29		62.3
38	0		0	1	3		1	32	2				1	5	5	1	1	0	1	1	0	0	0	0	11.4	11.4	311	61.7	30.5	7	0.5	48	46	54.2	3.3
39	0		0	1	0.5	0	1	26	1		0	2	2		6	1	1	0	1	1	0	0	0	0	10.7	11.8	293	54.5	37.3	6.4	1.4	26	7	31.3
40	0		0	1	3		1	24	1				1	7	7	0	1	0	1	1	0	0	0	0	8.6	10.3	343	52	37	8.4	2.4	23	11	35		0
41	0		0	1	1	0	1	30	1		0	2	2	9	9	1	1	0	1	1	0	0	0	0	10.4	9.9	262	71	19	7	2	48		48.9		0
42	0		0	1	5		1	24	2				3	5	6	0	1	0	1	1	0	0	1	0	10.1	11.9	262	89	6	4	0			70
43	0		0	1	4.08333	0	1	33	2		0	3	2	8	7	1	1	0	1	1	0	0	0	0	18.2	12.6	386	70	11	5	6	46	34	71.4	3.2	1
44	0	pericardial effusion	1	0	1		1	27	1				2	11	11	1	1	0	1	1	0	0	1	1	15.3	10	321	72	19	9	0	26	40	26.8	2.5
45	0		0	1	5		1	30	2				1	6	8	1	1	1	1	1	0	0	0	0	8.2	10.2	173	83	8	8	0		146	165.4
46	1		0	1	1.08333	0	1	29	2		0	3	2	5	5	1	1	0	1	1	0	1	0	0	10.6	11.8	335	61	17	7	1	50	107	133.4	2.2
47	0		0	0	0.583333		1	26	1				3	4	6	1	1	0	1	1	1	0	0	0	23.7	11	233	63.5	20	2.5	10.5	145	172	311.9	2.5	0
48	0		0	0	1.25		1	40	1	2			2	8	9	1	1	0	1	1	0	0	0	0	9.5	8.3	140	86	13	1	0	241	348	70.5	3.3
49	0		0	0	2		1	23	1				2	5	5	1	1	0	1	1	0	0	0	0	18.6	11.7	407	48	46	5		24	15	14.9
50	0		0	1	1.08333	0	1	32	2		0	2	2	5	5	1	1	0	1	1	0	0	0	0	11.1	10.5	375	72.1	20.1	3.8	4	54	67	48.4	2.9	1
51	0		0	0	0.666667	0	1	33			0	2	2	12	12	1	1	1	1	1	0	0	1	1	11.9	9.4	721	58	31	11	0			184.6
52	0		0	1	1.91667		1	30	1				1		11	0	1	0	1	1	0	1	0	0	15	11.1	463	79	7	6	7			142
53	0	pericardial effusion	1	1	1.5		1	26	1				3	5	10	1	1	0	1	0	0	0	1	1	14	11.7	324	59	24	4	0	418		73.4		1
54	0		0	0	8		1	29	3				1	6	6	1	1	0	1	1	1	0	1	1	17.9	10.3	273	82	10	6	0	37	79	293.7	2.2	0
55	0		0	0	1.66667		1	30	2				2	12	13	1	0	0	1	0	0	0	0	0	16	10.8	820	53.7	39.5	5.5	0.9	36	21	5.5	3.7	0
56	0		0	0	0.5		1	30	1	3		3	2	5	6	0	1	0	0	1	0	0	0	1	15.5	12.7	321	65.4	22.3	10.1	0.3	27	22	51.1		1
57	0		0	1	0.583333		1	25	1				2	5	5	0	1	0	1	1	0	0	0	0	15.6	11.4	333	25	62	6	4	56	40	55	3.7	1
58	1	pericardial effusion	1	1	0.833333		1	27	2				2	7	7	0	1	0	1	1	1	0	0	0	10	9.3	223	74.7	20.1	4	1.1	20		91.4
59	0		0	0	2	0	1	29	1		0	5	1	6	6	1	1	0	1	1	1	0	0	0	18	10.8	293	67.4	24.1	6.9	1.4	25		32	3.3
60	0		0	1	1	0	1	29	1		0	2	3	5	6	0	0	0	1	0	0	0	0	0	6.5	11.1	210	68.6	23.7	4.6	2.9	31		46	3
61	0		0	0	3.25	0	1	33	1		0	4	1	5	5	1	1	0	1	1	0	0	0	0	14.6	10.3	334	75.2	21.8	2.5	0.4	32	22	135.9	2.6	0
62	1		0	1	0.5	0	1	34	2	2	0	4	2	5	5	1	1	0	1	1	1	0	0	0	21.4	11.2	399	56	40	2	1	29	52	131.2	3.7	1
63	0		0	0	2		1	28	2				1	4	5	1	1	1	1	1	1	0	0	0	15	9.9	291	60	21	6	5	29	132	116.9	2.5	1
64	1		0	1	3	0	1	31	2		0	2	1	5	4	1	1	0	1	1	0	0	0	0
65	0		0	0	10.6667		1	26	1				2	7		0	1	0	1	1		0	1	1
66	1		0	1	3.08333	0	1	31	2		0	4	2	7	6	1	1	1	1	1	0	0	0	0	8.7	11.2	254	64.8	25.3	5.6	2.7	93	207	95.6	2.8
67	0		0	0	4		1	24	1				3	3	4	1	1	0	1	1	0	0	0	0	15	11	259	61	34	4	0	91	168	58.4	3.3	0
68	0		0	1	0.916667	0	1	24	1		0	3	2	3	5	1	1	0	1	1	0	0	0	0	7.9	11.9	214	44	31	23	0	48		78.7
69	0		0	0	0.583333		1	18	1				3	6	5	0	0	0	1	0	0	0	0	0	14.4	11.9	393	68	19	7	0	109		123
70	1		0	1	1		1	29	2				3	9	9	0	0	0	1	0	0	0	0	0	20.2	10.1	553	48.6	40.3	8.6	1.8	46	25	100.7
71	0		0	1	1.58333	0	1	30	1		0	2	1	6	6	1	1	0	1	1	0	0	0	0	4.8	10.7	232	31.2	58.8	8.8	0.8	42	41	17.9		0
72	0		0	0	2		1	39	2				2	10	12	1	1	0	1	1	0	0	0	0	7.2	10.5	334	69	24	6	1	24	11	7.3	3.2	0
73	0		0	0	0.666667		1	26	1				3	4	10	0	1	0	0	1	0	1	1	0	14.1	10	260	84	6	5	5	124	150	252.4		1
74	1		0	0	1.66667	0		32			0	2	2	6	6	1	1	0	1	1	1	0	0	0	4.2	11.9	177	38.9	53.2	6.8	0.2	60	20	13.8	3.6	0
75	0		0	1	3		1	20	1				2	5	7	0	1	0	1	1	0	0	0	0	3.1	9.5	124	42.8	43	5.2	8.4	264	225	8.4	2.5	0
76	1		0	1	1.5		1	31	1				1	6	9	0	1	0	1	0	0	0	0	0	9.4	11.2	262	64	16	10	3	59		167.9
77	0		0	0	2.41667	1	2	37	4	1	0		3	7	6	0	1	0	1	1	0	0	0	0	18.3	10.8	481	72	21	4	2	23	48	378.4	2	0
78	0		0	0	1.08333		2	35	3				1	6	7	1	1	0	1	1	0	0	0	0	12.6	10.4	352	82.6	10.8	3.7	2.5	79	93	49.7
79	0		0	1	4		1	24	1				1	6	7	1	1	0	1	1	0	0	0	0	19.6	8	569	75	18	5	2	37		170.6	2.4
80	0		0	1	1.5	1	1	33	2		0	3	2	5	6	0	1	0	1	1	1	0	0	0	13.4	12	338	61.6	28.3	8.5	1.5	101	361	213	2.7	1
81	0		0	0	2	0	1	28	1	2	0	2	3	3	5	0	0	0	1	0	0	0	0	0	15	11.9	255	84.3	10.9	4.5	0	307		116.8
82	0		0	0	0.666667		1	29	1				2	5	5	0	1	0	1	1	0	0	0	0	13.7	10.6	329	70	23	4	0	31		81.9		0
83	0		0	0	10	0	1	25	1		0	1	1	11	10	0	1	1	1	1	0	0	0	0	9	12.5	321	83.1	12.6	2.7	1.6	24	13	89.2	3.2	0
84	0		0	1	2	0					0	4	3	4	4	1	1	1	1	1	0	1	0	0	12.5	12.2	299	74.6	17.6	4.1	3.6	303	195	221.7	4.1	0
85	0		0	0	3	0	1	21	1		0	2	2	5	6	1	1	0	1	1	0	0	0	0	16.5	12.8	252	74	11	7	3	253	191	166.3		1
86	0	pericardial effusion	1	1	1.41667		1	36	2				3			1	1	0	1	1		1	0	1
87	0		0	0	1.33333		1	29	1				3	10	9	0	0	0	1	0	0	0	0	0	9.6	10	501	45	37	13	1.1	45	26	1.5	3	0
88	0		0	1	2.5	0	1	34	1		0	4	3	6	7	1	1	0	1	1	0	0	0	0	17	11.7	371	63	29	6	2	97	279	51	3.6	1
89	0		0	1	4	0	1	32	1	3	0	4	2	4	9	0	1	1	1	1	0	1	0	0	5.8	12.1	220	74.6	19	6	0.2	41	21	41	3.3
90	0		0	0	3		1	26	2				2	5	7	1	1	0	1	1	0	0	0	0	12.8	11.6	397	56.6	34.7	4.9	3.6	50	102	134.7
91	0		0	1	0.666667	0	1	29	2	2	0	5	3	7	8	0	1	0	0	0	0	0	0	0	9.3	11.6	264	74	19	6	0	65	16	81	3.8	0
92	0		0	1	2		1	37	1	2			3	5	11	0	1	0	1	1	0	1	1	0	9.6	11.3	249	77	7	6	0	51	21	190.5	2.4	1
93	0		0	0	0.75		1	21	1				2	5	5	0	1	0	1	1	0	0	0	0	9.7	12.5	270	43.4	44.4	5.6	6			19.9	0
94	0		0	1	1		2	32	2	3			1	6	5	0	1	0	1	1	0	0	0	0	11	12.2	422	56.9	33.7	6.4	2.5	42	37	43.2	3.4
95	0		0	1	1.58333	0	1	25	3	1	0		1	7	5	1	1	0	1	1	0	0	1	1	21	13.4	352	28	62	7	0	64	45	26.7	3.7	0
96	0		0	0	0.75		1	40	1				2	7	7	1	1	0	0	0	1	0	0	0	16.7	10.5	398	70	16	7	5	38	25	91.8	3.1	0
97	0		0	0	1.83333		1	28	2				2	4	5	1	1	0	1	1	1	0	0	0	15.4	12.1	269	67	26	5	2	76		143.4	3.1
98	0		0	0	4.25		1	27	2	2			3	8	15	1	1	0	1	1	0	1	0	0	15.8	10.6	129	79.4	9.8	1.2	9.3	25	16	160.4	2.4	0
99	0		0	1	1.16667		1	30	2				3	5	5	1	1	0	1	1	1	0	0	0	14	12.5	371	63.1	30.6	5.6	0.3	269	582	74.8	3.2	1
100	0		0	1	2.5		1	34	1				2	5	6	1	1	0	1	1	0	0	1	1	11.6	11	362	46	44	8	2	23	14	22.4		0
101	0		0	1	0.583333		1	31	2				3	5	5	1	1	0	1	1	0	1	0	0	12.1	9.5	426	74	9	4	1	48	49	265.1	3.6	1
102	0		0	0	1		1	25	3				3	4	5	1	1	0	1	1	0	0	0	1	12.2	10.5	260	54.2	35.8	3.1	6.7	85	252	45.7	3.1
103	1		0	0	3	0	1	36	4	2	0		2	5	5	1	1	0	1	1	0	0	0	0	15.7	10	366	73.3	19.8	3.7	3.1	187	182	111.7
104	0		0	0	2	1	1	27	2				3	5	5	1	1	0	1	1	0	0	0	0	11.1	12.1	285	63.7	30.5	3.6	1.9	415	497	73.6	3.6	1
105	0		0	1	3.41667		1	33	1				2	5	7	1	1	1	1	1	0	0	0	1	15.2	12.5	272	76.8	20.6	2.4	0.1	167	504	33	4.1
106	0		0	1	2.41667		1	29	1				1	6	6	1	1	0	1	1	0	0	0	0	11	12.2	291	59.2	31.4	5.2	4	32	15	25.3	3.9
107	0		0	1	2		1	32	2	3			2	5	5	0	1	0	0	1	0	0	0	0	9	9.9	338	56	35	3	6	26	14	52.8	3.3
108	0		0	0	1.25		1	28	1	3			3	6	6	0	1	1	1	1	0	0	0	0	11.2	9.7	275	65	21	7	2	24	84	187	3.1
109	0		0	1	1.16667		1	23	1				1	4	4	1	1	0	1	1	0	0	0	0	4.4	12.3	217	53.1	26.4	15.5	4.5	47	21	11.1	3.7
110	0		0	1	0.666667	0	1	32	3	3	0	3	1	15	14	1	1	0	1	1	0	0	0	1	31.1	10.2	779	47	39	14	0	36	59	31.2	4
111	0		0	0	0.75	0	1	34	3				2	8	8	0	0	0	0	0	0	0	1	1	14.4	8.4	325	14.3	35	2	2	23	39	216.9	2.3
112	1		0	0	1.58333	0	1	34	1	3	0	4	2	4	5	1	1	0	1	1	0	0	0	0	16.1	14.2	268	44.3	49.1	3.9	0	250	337	42.8	4.3	0
113	0		0	0	0.5		1	22	1				3	9	10	0	0	0	0	0	0	0	0	0	14.3	10	111	59	32	7	1	30	14	7.2	3.1
114	0		0	1	0.833333		1	30	1				1	6	8	0	0	0	0	0	0	0	0	0	17.2	9.6	512	47.1	36.1	12.4	4.3	114	69	30.8	3
115	0		0	1	1		1	25	1				3	5	6	1	1	0	1	0	0	0	0	0	11.2	10.9	268	58.1	34.5	6.6	0.5			92.9
116	0		0	1	1	0	1	29	3	2	0	4	1	7	7	0	0	0	1	0	1	0	0	0	16.8	9.9	409	71.1	23.8	2	3	25		142.7		1
117	1		0	0	0.75	0	1	33	2	1	0		1	7	7	1	1	1	1	1	1	0	0	0	15.1	11.6	286	48	42	8	2	33		111.8
118	0		0	1	2.33333	0	1	31	1		0	2	2	5	8	1	1	0	1	1	1	0	0	0	15.4	11.6	251	67	20	6	4	119	77	59.8	4.1	0
119	0	pericardial effusion	1	1	5.5		1	24	1				3	8	14	1	1	0	1	1	0	0	0	0	5	8.7	116	58	33	9	0	128	97	164.9	2.5	0
120	1		0	1	1.58333		1	25	3				2	5	5	1	1	1	1	1	1	0	0	0	10.5	9.5	352	61	33	5	1	238	279	24	3.5	1
121	0		0	0	0.583333	0	1	30	1				2	6	7	1	0	0	1	0	0	0	0	0	20.4	9.4	463	85	9	5	0	30	106	85.5	2.9	0
122	1		0	1	2		1	31	1				1	6	6	0	1	0	1	0	0	0	1	0	16.9	12.9	337	70.1	21.3	4.9	3.3	73	41	17.8	2.8
123	0		0	1	1.41667		1	27	1				2	5	6	0	1	0	1	0	0	0	0	0	19.2	12.4	422	72.5	17.4	5.1	4.7	34	18	21.1	3.8
124	1		0	1	1.75		1	30	1	2			2	5	6	1	1	0	1	1	0	0	0	0	9.7	12.7	296	63.4	28.6	6	1.7	71	50	98.2	4.3	0
125	1		0	1	2.75		1	28	1				3	7	7	1	0	0	0	0	0	0	0	0	10.3	11.1	326	34.7	50.1	9	5.8	26	20	26.7	3.6	0
126	0		0	0	0.666667		1	38	3				2	5	7	0	0	0	0	0	0	0	0	0	2.7	11.6	119	70	18	9	0	39	13	8.1	3.6	0
127	0		0	1	1.16667		2	29	2				2	5	5	1	1	0	1	1	0	0	1	1	12.8	11.4	292	44	48	6	2	19	11	48	3.4	0
128	0		0	1	0.5	0	1	39	1	2	0	4	2	7	7	1	1	0	1	0	1	0	0	0	11.5	9.7	423	32	43	15	8	25	17	55.2	2.7	0
129	0		0	0	4.5		1	30	1	2	0		1	7	7	0	1	0	0	0	0	0	0	0	11.7	11.3	442	65	25.7	6.2	2.8	29	20	52.3	4	0
130	0		0	1	2		1	37	2				2	5	5	1	0	1	1	1		0	0	0	17.3	11.9	502	79	15	6	0	60	36	31.5	3.1	0
131	0		0	0	1.25		1	37	2				3	8	10	1	1	0	1	0		1	1	1
132	1		0	1	7		1	27	1				3	5	6	1	1	1	1	1	0	0	0	0	14.5	14.1	287	88.7	6.6	3.7	0.8	374	606	105.2	2.7	1
133	0		0	0	1		1	30	2				3	12	13	1	1	0	0	0	0	0	1	0	16.5	11.3	491	66	20.7	10.4	2.7	36	62	154.9	2.4	0
134	0		0	0	0.916667	0	1	26	2	3	0	2	2	5	5	0	0	0	1	0	0	0	0	0	12.4	11.3	302	35	53	8	4	30	18	18.1	4.1	0
135	1		0	1	7	0	1	39	1	2	0		3	10	10	1	1	0	1	1	0	0	1	0	11.2	11	206	50	35	13	0	20	9	149	3.4	0
136	0		0	1	4.25		1	29	1	3			2	8	11	0	1	0	0	1	0	0	0	1	11.2	11	206	50	35	13	0	20	9	149	3.4	0
137	0		0	1	0.666667		1	30	1				3	6	6	1	1	0	1	1	1	0	0	0	8.9	10.4	331	33.3	50.7	9.1	6.6	28	18	58.3	3.5	1
138	0		0	1	0.583333	0	1	29	1				2	8	8	1	1	0	0	0	0	0	1	1	9.1	9	401	39.9	44	2	13	27	19	126.5	2.7
139	0		0	1	0.5		1	26	1				2	5	5	1	1	0	1	1	0	0	0	0	15.8	9.9	568	52.4	36.4	4.2	6.5	27	32	55.6
140	0		0	0	0.916667		1	28	1				2	7	7	1	1	1	1	1	0	0	0	0	19.1	11.9	423	52.5	30	15.5	1	20	13	10.3	3.6	0
141	0		0	1	6		1	29	1				3	7	8	1	1	0	1	1	0	0	1	0	10.2	13.3	279	65	15	4	16	73	94	23.9	2.5	0
142	0		0	1	1		1	29	1				3	5	5	1	1	0	1	1	0	0	0	0	15.8	12	403	69	23	8		64	100	79.3
143	0		0	1	1.08333		1	28	1				1	4	5	0	0	0	1	0		0	0	0	15.8	11.6	30.1	44.2	45.8	8	1.6	17		20.1
144	0		0	1	1.91667		1	27	2				3	5	6	0	1	0	1	1	1	0	0	0	12.8	11.6	309	77.8	15.3	5.1	1.6	82	75		3.9	1
145	0		0	1	2.66667		1						1	7	7	0	1	0	1	1	0	0	0	1	19.8	10.5	330	71	13	5	2	43	86	267	2.8	0
146	0		0	0	1.91667		1	34	2	2		5	1	8	8	0	1	0	0	1		0	0	0	17.7	12.3	263	42.5	38	15	0	34	14	9.4	4	0
147	0		0	1	6.16667		1	24	1	2			3	5	6	1	1	1	1	0		0	0	0	14.8	13.3	263	87.9	7.4	4.5	0.1	32	24	136.7	3.7
148	0		0	1	2.33333		1	29	2	2			3	3	3	0	1	1	1	1	0	0	0	0	26.6	12.5	493	88	7.5	4	0	22	54	13.2	3.4	0
149	0		0	1	1.83333		1	34	2				3	5	11	0	1	0	0	1	1	1	0	0	8.2	12.6	237	76.4	16.2	5.5	1.8	92	139	79.6	3.1	1
150	1		0	0	0.833333		1	43	2				2	5	5	1	1	0	0	1	1	0	0	0	11.8	10.6	169	65	26	2.1	6.7	45	33	131.3		1
151	0		0	1	1.41667		1	18	1				2	5	6	1	0	1	0	0	0	0	0	0	11	10.6	27.4	44.7	41.8	10.2	2.9	554	387	51.2	3.3
152	0		0	0	2.66667		1	27	2				1	6	7	0	1	0	1	0		0	0	0	16.2	9.1	499	66.8	25	3	5.1	36	17	126.7	3.5	0
153	0		0	1	2.33333		1	27	1				3	7	7	0	1	0	1	0	0	0	1	0	12.6	11.1	207	81	15	3	1	38	45	270.6	2.3
154	0		0	0	0.75		1	34	2	2		5	3	5	5	0	0	0	0	0	0	0	0	0	12.9	13.4	378	52	29	10	5	27	52	151.2	3.9	1
155	0		0	0	1		1	27	2				1	5	5	0	1	0	1	0		0	0	0	6	11.1	321	25.7	56.8	10.5	6	31	18	106.5
156	0		0	1	0.583333		1	32	3				2	5	6	0	1	0	0	0	1	0	0	1	20.3	10.5	48.6	52	27	14	0	39	49	30.7	3.7
157	0		0	1	1.16667		1	30	2				1	5	8	1	1	0	1	1	0	1	0	0	17.4	11.6	338	60	30	7	0	21	17	159.3	2.5
158	1		0	0	0.583333		1		2				2	5	5	1	1	0	1	0	1	0	0	0	12.4	11.5	315	71.6	24.2	3.9	0.1	35	24	114.2	3.4	0
159	0		0	1	1	1	1		1				2	6	6	0	1	0	1	0	1	0	0	0	8.3	9.3	223	57	29.5	5.7	7.6	40	18	80.4	3.1	0
160	1		0	1	3								3			1	1	1	0	1	0	0	0	0
161	0		0	1	2.66667		1	35	3	2			2	7	9	0	1	0	1	1	0	0	0	0	12.7	11.7	318	57	31	10	2	23	22	163	2.9	0
162	0		0	0	0.75		1	24	2				3	6	6	0	1	0	1	1	1	0	0	0	13.7	12.8	334	47	42	7	1	167	240	45.2		0
163	0		0	1	0.833333		1	37	2				1	6	6	0	1	0	0	0	1	0	0	0	12.3	10.1	351	42.1	41.1	9.9	6.8	36	32	55.9	2.9	1
164	0		0	1	1		1	31	2				3	5	5	1	1	1	0	1	0	0	0	0	17.3	11.6	363	73.7	20.9	4.4	0.8	113	96	223.7	2.8	0
165	0	pericardial effusion	1	0	1								2	4	4	1	0	1	1	0		0	0	0	4.9	12.1	146	69.6	23	6.6	0.2	36	13	3.1	2.9	0
166	1		0	1	2	0	1	24	2		0	3	1	4	5	1	1	0	1	1		0	0	0	18.2	9.2	252	77.8	18.1	3	0.9	31	26	126.3
167	1		0	1	0.583333	0	1	37	2	2	0	4	1	5	5	0	1	0	1	1	1	1	0	0	9.8	8.9	218	87	9	3	1	23	27	228.9	2.7	0
168	0		0	0	2.58333		1	37	2				2	5	5	0	1	0	0	0	0	0	0	0	16.3	10.8	156	78	13	2	1	84	172	253.7	2.8	1
169	0		0	1	2.66667		1	25	2	2			3	6	5	1	1	0	1	1		0	0	1	14.7	12.1	425	61.6	31.4	4.8	2.1	40	72	104.8	3.5	0
170	0		0	0	1		1	23	1	2			1	5	8	1	1	1	0	1		0	0	0	14.5	11.8	314	84	11	4	0	82	87	124.2	2.5	1
171	0		0	1	0.5	0	1	33	2	1	0	2	1	5	5	1	1	0	1	0	1	0	0	0	11.8	10.3	400	65	22.6	7.8	4.3	43	63	170.1	4.1	0
172	0		0	1	1.25		1	35	2	3			3	7	7	1	1	0	0	1	0	0	0	0	8.2	11.4	447	41.8	47.8	4.7	5.8	27	28	7.4	3.9
173	0		0	0	4	0	1	34	2				2	8	8	0	1	0	1	1		0	0	0	13.6	11.7	381	70.2	20.2	6.2	3.2	20	13	79.8
174	1		0	0	0.583333	0	1	25	2	2	0	3	3	4	4	1	1	0	1	0	1	0	0	0	14.4	10.8	327	39.2	43.5	6.2	10.7	28	14	51.8	3.7	1
175	1		0	1	0.583333	1	2	26	2	2	0		1	4	4	1	1	0	1	0	0	0	1	1	9.5	7.2	589	44	43	9	4	28	15	38.6	3.5	1
176	0		0	1	0.75		1	33	2				1	4	5	1	1	0	0	1	1	0	0	0	15.7	10.6	378	66.4	28.7	3.8	1	27	119	91	3.5
177	0		0	0	1	0	1	28	2	2	0	2	1	3	5	0	1	1	1	1	0	1	0	0	11.1	10.8	233	80	6	9	0	32	19	76.9	3.7	0
178	0		0	1	0.75	0	1	34	1	2	0	2	2	5	6	1	1	0	1	1	1	0	0	0	23.7	11	233	63.5	20	2.5	10.5	145	172	311.9	2.6	0
179	0		0	1	0.583333	0	1	27	2	2	0	3	1	4	4	1	1	1	1	1	1	0	0	0	19.1	12.5	312	43	45	9	2	48	50	147.6	3.7	0
180	0		0	0	0.583333		1	34	2				3	6	6	1	1	0	0	0	0	0	0	0	10.9	10.2	274	25	70	2	3	23	17	21.5	3.3
181	1		0	1	1.08333	0	1	32	2	3	0	5	1	7	7	0	1	0	1	1	1	0	0	0	16.5	9.9	325	59	30	6	3	33	16	58.4	3.9	1
182	0		0	0	2.16667		1	24	1				1	5	6	0	1	0	0	0		0	0	0	11.9	11.4	321	71	21	8	0	23	26	67.6	3.6	0
183	0		0	1	2.16667	0	1	31	3	2	0	3	2	5	6	0	1	0	0	1	0	0	0	0	10.7	11.8	272	61	19	4	11	35	113	37.1	2.7	0
184	0		0	0	0.75	0	1	30	1	3	0	2	3	5	5	1	1	0	1	1	0	0	0	0	11.2	12.2	264	45	47	5	1	52	22	4.2	4.2	0
185	1		0	1	2.08333	0	1	31	1	2	0		2	7	7	1	1	1	0	0		0	0	0	9.4	10.5	405	37	51.5	6.3	5	40	147	9.9	4.1	0
186	0		0	1	3.5		1	33	2				3			1	0	0	0	0		0	1	1
187	0		0	1	4.33333	0	1	31	2	2	0	3	1	5	5	0	1	1	1	0		0	0	1	19.2	11.4	341	71	16	11	1	25	9	43.5
188	0		0	1	1.66667		1	28	2				2	7	7	1	1	0	1	1	0	0	0	0	11.1	10.3	404	77.8	13.5	5.8	2.7	25	12	116.6	3.4	1
189	0		0	1	4.33333		1	38	3				1	7	7	1	1	0	0	1		0	0	0	5.5	11	304	61.1	28.8	8.1	1.6	47	51	14.7
190	0		0	1	3.41667		1	27	1				2	6	9	1	1	1	0	1		0	0	1	16.7	9.8	27.8	61.5	32.5	6	0	30		67.2
191	1		0	0	1.66667	0	1	35	1	3	0	4	1	6	6	1	1	0	1	1	1	0	0	0	11.4	12.3	323	34	57	4	2	28	17	6.1	4.3	0
192	0		0	1	1.16667	0	1	24	2	2	0	1	3	4	4	1	1	0	1	1	0	0	0	0	9.8	11.1	32	57.6	31.3	6	5	37	56	34.6	3.4
193	1		0	1	2.08333	0	1	20	1	1	0	1	2	6	6	1	1	1	1	0		0	0	0	15.5	11.3	246	70	20	9	0.6	79	83	109.7	4	1
194	1		0	0	0.5		1	27	1				2	4	5	1	1	0	1	1	1	0	0	0	13.9	9.9	482	65	22	8	5	403	147	67.8	3.4	1
195	1		0	1	0.916667	1	1	36	1	3	0	4	2	6	6	1	1	0	0	0	0	0	0	0	18.3	11.2	353	70	23	6	1			146.2		0
196	0		0	0	1.58333		1	34	1	2			2	4	6	1	1	0	1	1	1	0	0	0	9.4	11.9	319	69	20	5	5	145	274	58	2.8	0
197	0		0	0	3.16667	1	1	27	1	3	0	4	2	5	7	0	1	0	0	0	0	0	0	0	8.1	12.2	152	76	17.8	6	0.2	34	15	43.6
198	0		0	1	1.75		1	38	3				2	7	7	0	1	0	1	1		0	0	0	16.1	11.5	447	60.1	29.3	4.9	5.5	33	17	27.5	4.4	0
199	1	pericardial effusion	1	0	8.08333	0	1	36	1				2	4	6	1	1	0	1	0		1	0	0	10.5	10	217	76.1	15.9	7.8	0.1	440	195	60.5	3	0
200	0		0	1	1.75		1	33	3	3			2	5	5	1	1	0	1	0	0	0	0	0	13.4	10.3	389	61	26	5	8	27	61	72.2	3.6	1
201	0		0	0	1.58333		1	33	1	2			2	6	8	1	1	0	1	1	1	0	0	0	22.9	10.4	191	88	9	1.5	0.5	52	97	316.7	3.2	1
202	0		0	0	3.33333		1	31	2	3			1	3	3	0	1	1	1	1	0	0	0	0	4.9	10.4	290	32	45	12	8	33	14	28.4	3.5	1
203	1		0	0	1.91667	0	1	34	1	3	0	3	2	8	9	0	1	0	1	1		0	0	0	20.1	8.8	487	75	19	3	1.5	26	17	92.4	3.7	0
204	0		0	1	0.75		1	35	1				1	5	5	1	1	0	0	0	0	0	0	1	19.2	11.4	460	19	70	5	3	31	23	61.8	2.9	0
205	0		0	1	3.58333	0	1	33	1	3	0	4	2	5	5	1	1	0	1	1		0	0	0	13.2	11.5	227	76	20	3	0	26	14	78.1	3.7	0
206	1		0	1	1		1	29	1				1	5	5	1	1	0	1	1	1	0	0	0	9.6	12.2	302	49.7	35.3	12.2	2.6	32	23	58.3	3	0
207	0		0	1	1.5		1	25	1				2	4	4	1	1	0	1	1	1	0	0	1	13.5	11.3	318	63	28	8	1	85	149	20.7	4.2	1
208	0		0	1	4.91667		1	40	3				2	5	5	1	1	1	1	1	0	0	0	0	7.7	10.1	532	46.8	39.2	4.2	9.5	27	19	9.7	4.1	0
209	0		0	0	1.58333	0	1	34	1	2	0		3	6	6	1	1	0	0	1	0	0	0	0	9.7	9.6	301	43.5	46.2	5.2	4.8	30	61	11	3.4	0
210	1		0	1	1.83333		1	31	2				3	6	6	1	1	1	1	1		0	0	1	12.9	9.5	290	75	13	4	7	24	74	331.2	3.1
211	0		0	1	1.16667		1	27	1	2			3	4	4	1	0	1	1	1	0	0	0	0	17.5	10.3	256	58	23	5	7	24	40	242.2	3	1
212	1		0	0	3.5	0	1	34	2	3	0	4	2	7	8	1	1	1	1	1	0	0	0	0	19.5	10.3	221	79	14	5	0	27	103	235.6	3	0
213	0		0	1	3.16667	0	1	29	2	3	0	4	3	10	10	1	1	0	1	1	1	0	1	0	22.7	10.8	412	69	25.5	4	0	21	14	73.4	3.8	0
214	0		0	1	0.666667		1	27	2				2	12	12	1	1	0	1	1	1	0	0	0	12.8	12	687	42	39	17	1	34	26	11.6	4.1	0
215	0		0	1	0.666667	0				3	0	5	3	4	4	0	1	0	1	0		0	0	0	13.8	10.3	244	71	18	4	2	34	120	146.8	2.9	0
216	1		0	1	1.25	1	1	37	2				2	5	5	0	0	1	1	0	1	0	0	1	21.5	11	458	81	15	3	1			73		0
217	1		0	1	3	0	1	37	1	3	0	3	3	6	6	1	1	0	1	1		0	0	0	5.9	12.1	468	31.6	62.1	4.6	1.4	27	16	1.4	4.3	0
218	0		0	1	0.5		1	30	1				2	4	6	1	1	1	1	0		1	0	0	21.4	11.5	41.1	61	26	13	0	35	25	81.4
219	0		0	0	1.75		1	35	1	2			1	7	8	1	1	1	1	1	0	0	0	0	10.8	12.1	395	7	74	12	1	33	14	35.7	4	0
220	1		0	1	0.5	0	1	30	1	3	0		1	5	5	1	1	0	1	1	1	0	0	0	14.6	9.5	398	48.1	40.1	3.8	7.7	23	18	66.7	3.5
221	0		0	1	4.33333	0	2	39	2	3	0	4	2	6	7	0	1	1	1	0	0	0	0	0	21.9	12.9	259	86.5	5	5.5	0	80	205	158.1	3.4	0
222	0		0	0	7.16667	0	1	27	1	2	0	3	2	6	6	1	1	1	1	0	0	0	0	0	12.9	11.1	353	78.7	12.3	4.2	4.6	24	68	212.6	3.3	0
223	0		0	0	3		1	29	1				3	7	8	1	1	1	1	0		0	0	0	14.6	9.2	287	76.8	3	4	0	59	21	217	1.6	1
224	0		0	1	2.33333	0		27	1				1	5	7	0	0	1	1	0	1	0	0	0	17.5	11.4	348	54.7	34.2	9.9	0.8	25		60.7		0
225	0		0	1	0.5	0	1	38	1	2	0	2	2	6	6	0	1	0	0	0	1	0	0	0	21.6	10	418	49	41	7	3	26	43	178	3.6	0
226	0		0	0	7.75		1	35	1	2			3	5	6	1	1	1	1	1		0	0	0	13.4	12.4	321	72.9	20	5.3	1.6	18	18	45.7	4	0
227	1		0	1	2.75		1	35	1				3	6	6	1	1	1	1	1	0	0	0	0	10.5	11.5	267	52	34.8	4.9	8.1	37	27	39	3.6	0
228	0		0	0	1.16667		1	34	1	1			1	7	7	1	1	0	1	1	1	0	0	0	14.7	11.8	359	65.7	22.6	6	5.4	24	15	203.1	4.1
229	1		0	0	1	1	1	29	1		0		1	6	8	0	1	0	1	0	1	0	0	0	14.3	11.3	475	60	28	8	4	38	14	58.4	4.3
230	1		0	1	1	0	1	30	1	2	0	2	2	5	5	1	1	0	1	0	0	0	0	0	21	11.3	431	75	18	3	1	63	198	59.5	4.4	0
231	1		0	0	1	0	1	34	2	3	0		1	6	6	1	1	0	0	1	1	0	0	0	8.7	11.5	493	41	47	9	2	45	20	20.1	4.3	0
232	1		0	0	1.83333		1	35	3				1	6	6	1	1	0	1	0	0	0	0	0	10.2	10.7	323	55	39	5	1	48	39	46.9	3.9	0
233	1		0	1	1.58333	1		32	1	3	0	4	1	5	6	1	1	0	1	1		0	0	0	13.6	11.1	513	56.6	34.4	4.1	4.8	29	17	99.3	3.7	0
234	0		0	0	0.833333		1	30	1				2	5	5	1	1	0	1	1		0	0	0	7.2	12	151	17.9	74.7	5.3	0.7	94	44	1	3.9	0
235	1		0	0	2.91667		1	33	2	3			1	3	3	1	1	1	1	1		0	0	1	29.4	12.1	501	85.5	7.5	3	0.5	23	13	242.7	3.8	1
236	0		0	1	2.91667	0	1	33	1	2	0	3	2	14	16	1	0	0	1	1	0	0	0	1	7.1	12	492	50	39	10	0	48	31	1.4	4.4	0
237	0		0	0	0.583333		1	39	1				1	15	15	1	1	0	1	1	0	0	0	0	13.5	10.8	675	39.7	52.7	4.2	3	0.5	45	40	4.3	0
238	1		0	0	2.66667		1	30	2	3			2	4	4	1	0	0	1	0	1	0	0	0	15.2	12.1	282	67.4	26.1	3.5	2.8	101	217	77.6	3.9	0
239	0		0	1	0.666667		1	27	1	3			2	6	6	0	1	0	1	0		0	0	0	23	10.3	292	74	12.5	3.5	2	25	52	369.8	2.9	1
240	0		0	1	0.666667		1	27	1	2			1	5	5	0	0	0	1	1	1	0	0	0	12.7	8.4	228	49.1	38	7.2	5.5	17	30	66	3.2	0
241	0		0	0	0.583333	0	1	33	2	3	0	3	2	5	7	0	1	0	1	0	1	0	0	0	22.9	11.1	499	71	17.5	6.5	4	119	51	104.4	4.4	1
242	1		0	0	0.5		1	24	1				1	6	7	1	1	0	1	1		0	0	0	25.6	9.9	211	84	11	1	3	20	50	325.5	3	0
243	0		0	1	0.833333	0	1	36	1	3	0	5	2	11	11	1	0	1	1	0		0	0	1	21.9	10	454	65	23.5	9	2	23	21	19.2	3.6	0
244	0		0	0	0.583333	0	1	32	3	3	0		3	5	7	1	0	0	1	0		0	0	0	18.6	10	327	62.9	29.1	4.7	3.1			198.8		1
245	0		0	1	0.916667		1	30	1	3			2	5	5	1	1	0	1	1	1	0	1	1	10.2	11	338	48.4	36.7	6.8	7.8	29	18	29.2	4.1	0
246	0		0	1	1.25	0	1	34	1	2	0	4	2	6	6	0	0	0	1	0	0	0	0	0	10.2	12	255	44.6	45.3	7.5	2.2	42	17	14.1	4.1
247	0		0	0	1.33333	0	1	38	2	2	1	3	2	4	5	0	1	0	1	1	1	0	0	1	12.5	10.8	439	58	25	9	4	88	263	105.4	4.1
248	0		0	1	0.5	0	1	34	2	2	0	5	2	9	10	1	0	0	1	0	0	0	0	1	19.7	11.2	248	77.5	17.1	3.6	1.6	30	18	174.8	3.8	1
249	0		0	1	4.08333	1	1	23	2	2	0	2	2	5	5	1	1	0	1	0		0	0	0	12.6	12.1	303	72.7	20.3	4.1	2.7	254	188	78
			8
